# Supplementary material for: Medication Regimen Complexity Index Score at Admission as a Predictor of Inpatient Outcomes: A Machine Learning Approach
Source: Int J Environ Res Public Health. 2023 Feb 20;20(4):3760. doi: 10.3390/ijerph20043760 (PMC9967355; doi:10.3390/ijerph20043760)
Supplement: Supplementary file 1 [file ijerph-20-03760-s001.zip]

Archive with 3 entries (3 files):
- Supplemental S1.docx
- Supplemental S2.docx
- Supplemental S3.docx
